# Supplementary material for: Cross-cultural adaptation and content validation of the Infant Feeding Intentions Scale for Thai pregnant women
Source: PLOS Glob Public Health. 2023 Mar 29;3(3):e0000729. doi: 10.1371/journal.pgph.0000729 (PMC10058147; doi:10.1371/journal.pgph.0000729)
Supplement: S3 Text — (XLSX) [file pgph.0000729.s003.xlsx]

## Sheet: Dataset
Supplement information
Participant Characteristics (n=30)
ID	Age (years)	Marital status	Education	Income (Baht)	Employment	Item 1	Item 2	Item 3	Item 4	Item 5	Item 1Recode	Item1 and 2	Sum Score
1	33	2	5	30000	1	1	4	4	4	4	3	3.5	15.5
2	30	2	4	20000	3	2	4	4	4	4	2	3	15
3	31	2	4	40000	3	0	4	4	4	4	4	4	16
4	30	2	4	40000	1	0	4	4	4	4	4	4	16
5	30	2	5	100000	3	0	4	4	4	4	4	4	16
6	30	2	4	45000	1	0	4	4	4	4	4	4	16
7	36	2	5	80000	1	0	4	4	4	4	4	4	16
8	32	2	5	50000	1	0	4	4	4	4	4	4	16
9	33	2	4	30000	1	1	4	4	4	3	3	3.5	14.5
10	28	2	4	130000	3	1	4	3	3	2	3	3.5	11.5
11	36	2	4	40000	1	1	4	3	3	3	3	3.5	12.5
12	30	2	4	30000	1	0	4	3	3	3	4	4	13
13	34	2	4	40000	5	0	4	4	4	4	4	4	16
14	31	2	4	300000	2	0	4	4	4	4	4	4	16
15	32	2	4	60000	1	0	4	4	4	4	4	4	16
16	34	2	4	50000	6	0	4	4	4	4	4	4	16
17	31	2	5	35000	1	0	4	4	4	4	4	4	16
18	30	2	4	60000	3	1	4	4	4	3	3	3.5	14.5
19	31	1	4	28000	3	0	4	4	4	3	4	4	15
20	27	2	5	35000	1	2	3	4	4	2	2	2.5	12.5
21	36	2	4	50000	1	1	0	0	0	0	3	1.5	1.5
22	32	2	4	250000	2	1	4	4	4	4	3	3.5	15.5
23	34	2	4	10000	5	2	4	4	4	4	2	3	15
24	33	2	3	50000	1	3	4	4	4	4	1	2.5	14.5
25	31	2	4	40000	1	0	4	4	4	4	4	4	16
26	30	2	4	25000	6	0	4	2	2	2	4	4	10
27	35	2	5	50000	1	0	4	3	3	3	4	4	13
28	33	2	4	90000	3	0	4	4	4	4	4	4	16
29	39	2	3	0	8	0	4	4	4	4	4	4	16
30	35	2	1	10000	5	1	4	4	4	4	3	3.5	15.5

## Sheet: Variable
Variables
Marital status	1=Single	2=Marriage	3=Divorced/Separated
Educational Level	1=Primary school	2=Secondary school	3=Diploma	4=Bachelor’s degree	5=Higher than bachelor’s degree
Employment Status	1=Government/State enterprise	2=Merchant/Personal business	3=Private company	4=Agriculture	5=Labor	6=Freelance	7=Others
